# Supplementary material for: OASIS evaluation of the French laboratory diagnostic surveillance system: right people, right techniques but imperfect use
Source: Front Vet Sci. 2025 Sep 16;12:1419034. doi: 10.3389/fvets.2025.1419034 (PMC12481612; doi:10.3389/fvets.2025.1419034)
Supplement: Supplementary file 1 [file Table_2.XLSX]

## Sheet: Feuil1
Criteria by section	Score (0 to 3)
Section 1 : Objectives and scope of laboratory diagnostic surveillance (LDS)
1.1 Relevance of LDS objectives	2
1.2 Level of detail, precision and formalization of the objectives	1
1.3 Consideration of partners' expectations	1
1.4 Consistency of the scope of the surveillance with the available analytical tools	3
Total	7
Out of	12
Score for the section
Section 2 : Central institutional organization
2.1 Existence of a functional animation structure (central unit)	2
2.2 Existence of a functional steering structure representative of the partners (steering committee)	0
2.3 Existence of a scientific and technical committee for the system	0
2.4 Organization and operation of LDS as planned by the regulation, a charter or an agreement between partners	1
2.5 Frequency of central coordination meetings	1
2.6 Supervision by the central institutional structures	0
2.7 Sufficiency of material and financial resources at central level	2
Total	6
Out of	21
Score for the section
Section 3 : Field institutional organization
3.1 Existence of formalized intermediary units throughout the country	2
3.2 Active role of intermediate LDS units for all screening tools for the diseases concerned (IBR, BVD, hypodermosis, leucosis, brucellosis)	2
3.3 Implementation of intermediary management supervision	SO
3.4 Harmonization of intermediary unit activity	0
3.5 Sufficient material and financial resources for intermediary units	2
3.6 Coordination meetings at intermediary level	2
3.7 Completeness or representativeness of coverage of the target population (i.e. all tests) by field workers	3
3.8 Sufficient material and financial resources for field workers	3
Total	14
Out of	21
Score for the section
Section 4 : Laboratories
4.1 Effective integration of the laboratory into the LDS system	3
4.2 Sufficiency of human, material and financial resources for LDS means and incident detection	3
4.3 Use of a formalized procedure for for the deviations reporting of the tools performances	0
4.4 Quality of standardization between laboratories	1
4.5 Proportion of laboratories using the control charts	1
4.6 Existence of an investigation team to support field actors	0
4.7 Relevance of incident detection techniques	2
4.8 Sensitivity of incident detection techniques (what proportion of incidents are reported?)	2
4.9 Specificity of incident detection techniques (are the incidents reported real incidents?)	2
4.10 Control of laboratory detection techniques	3
4.11 Technical level of data management in the laboratory	2
4.12 Incident detection delay and feedback to national reference laboratory (formalization, standardization, verification, transfer of results to central unit)	1
4.13 Quality of incident reports	2
Total	22
Out of	39
Score for the section
Section 5 : LDS tools
5.1 Existence of a formalized incident reporting protocol for all screening tools	0
5.2 Standardization of incident reports	0
5.3 Relevance of reporting tools	1
5.4 Sensitivity of incident definition	1
5.5 Specificity of incident definition	1
5.6 Simplicity of incident definition	1
5.7 Quality of information on investigation forms	1
5.8 Relevance of collected samples	SO
5.9 Standardization of sampling	SO
5.10 Quality of samples collected	SO
5.11 Time between detection and declaration	0
5.12 Simplicity of reporting procedure	1
5.13 Simplicity of data collection procedure	2
5.14 Acceptability of the consequences of suspicion for the data source or collector	1
Total	9
Out of	33
Score for the section
Section 6 : LDS procedures
6.1 Adequacy of LDS components with the objectives of the system	2
6.2 Existence of passive (event-based) monitoring with exhaustive or representative results	1
6.3 Existence of actions to raise awareness of passive network data sources (event-based)	1
6.4 Relevance and appropriateness of active (planned) surveillance protocols and their existence	1
6.5 Monitoring of sensitive wildlife	SO
6.6 Vector surveillance and control	SO
6.7 Representativeness of target populations for active LDS sampling (planned)	1
6.8 Accuracy of sample results in active LDS (planned)	1
6.9 Level of satisfaction with active LDS completion rate (planned)	1
Total	8
Out of	21
Score for the section
Section 7 : Data management
7.1 Adequacy of the data management system with the needs of the system (relational database,etc.)	1
7.2 Data entry timeframe in line with the objectives and use of the results (suspected anomalies) of the system.	1
7.3 Specific personnel available and qualified for data entry, management and analysis (suspected anomalies)	1
7.4 Sufficient material and financial resources for data management and analysis (suspected anomalies)	1
7.5 Formalized and effective data verification and validation procedures	2
7.6 Complete descriptive processing of data (suspected anomalies)	1
7.7 Data processing in line with the needs of the system (if possible, regular and multidisciplinary).	1
Total	8
Out of	21
Score for the section
Section 8 : Training
8.1 Satisfactory level of competence in epidemiology and/or analytical reference of central unit members	3
8.2 Initial training implemented for all field agents (data collectors) on joining the system.	2
8.3. Adequacy between objectives and content of field actors initial training with the operational system needs	2
8.4 Regular refresher training	1
8.5 Sufficiency of human, material and financial resources for training	2
Total	10
Out of	15
Score for the section
Section 9 : Communication
9.1 Regular publication of scientific reports and articles on LDS results	0
9.2 Reporting of the results of incident declarations / anomaly investigations to alerting parties	1
9.3 Regular distribution of a relevant newsletter	SO
9.4 Systematic feedback of results to LDS stakeholders (excluding bulletins)	1
9.5 Presence of a transversally and vertically organized information exchange system between players (e-mail and/or web)	2
9.6 Solid external communication policy	1
9.7 Sufficient human, material and financial resources for communication	2
Total	7
Out of	18
Score for the section
Section 10 : Evaluation
10.1 System of performance indicators developed and validated by network managers	0
10.2 Performance indicators regularly calculated, interpreted and disseminated	SO
10.3 External evaluations carried out	0
10.4 Implementation of corrective measures	SO
Total	0
Out of	6
Score for the section
